# Supplementary material for: Therapeutic Potential of Ketogenic Interventions for Autosomal-Dominant Polycystic Kidney Disease: A Systematic Review
Source: Nutrients. 2024 Dec 31;17(1):145. doi: 10.3390/nu17010145 (PMC11723166; doi:10.3390/nu17010145)
Supplement: Supplementary file 1 [file nutrients-17-00145-s001.zip]

Archive with 1 entries (1 files):
- nutrients-3366585-supplementary.pdf
